# Supplementary material for: Tracing mitochondrial marks of neuronal aging in iPSCs-derived neurons and directly converted neurons
Source: Commun Biol. 2025 May 10;8:723. doi: 10.1038/s42003-025-08152-2 (PMC12064796; doi:10.1038/s42003-025-08152-2)
Supplement: Supplementary file 3 — Supplementary Data 1–6 [file 42003_2025_8152_MOESM3_ESM.xlsx]

## Sheet: Supp. Data 1
Supp. Data 1: Determination of NAD+ to NADH ratio.
	HFs		iNs		iPSCsNs
	Young	Aged	Young	Aged	Young	Aged
NAD+ (mean)	218.85	41.85	12.51	7.87	112.39	75.71
NADH (mean)	30.82	75.21	23.57	34.24	29.02	60.64
Ratio	7.1	0.56	0.53	0.23	3.87	1.25
Data unit: NAD+ [nM] or NADH [nM] /norm. to protein concentration [mg/ml].

## Sheet: Supp. Data 2
Supp. Data 2: Statistical parameters: Young versus aged across all experiments
	Young							Aged
	Number of values	Minimum	Maximum	Range	Mean	Std. Deviation	Std. Error of Mean	Number of values	Minimum	Maximum	Range	Mean	Std. Deviation	Std. Error of Mean
ATP_HFs	280	3.294	6.783	3.489	4.908	0.8957	0.05353	278	1.779	4.215	2.436	3.285	0.589	0.03533
MMP_HFs	236	97.41	342	244.6	196.2	59.14	3.85	259	3.936	184.4	180.4	93.49	43.79	2.721
DHR_HFs	240	5.383	81.79	76.4	24.39	12.05	0.7778	239	22.34	209.8	187.5	81.06	41.78	2.702
MitoSOX_HFs	236	0.04255	3.404	3.362	0.8387	0.4989	0.03248	236	0.3617	6.255	5.894	2.373	1.077	0.07011
NAD_HFs	60	54.37	520.8	466.4	218.8	103.9	13.42	60	23.1	93.87	70.76	41.85	17.81	2.299
NADH_HFs	60	15.63	48.39	32.76	30.82	7.838	1.012	60	35.81	132.7	96.92	75.21	21.92	2.83
Basal_Resp_HFs	101	19.99	308.1	288.1	149.9	55.1	5.482	104	9.14	347.5	338.4	116.2	73.76	7.232
ATP_Production_Coupled_Resp_HFs	101	18.96	230.1	211.1	100.3	38.1	3.791	104	1.071	243.4	242.3	77.11	47.98	4.704
Maximal_Resp_HFs	102	48.27	1077	1029	329.5	200.2	19.82	104	38.62	455	416.4	201	94.95	9.311
Spare_Capacity_HFs	94	12.98	572.9	559.9	167.6	137.9	14.23	97	0.01411	325.6	325.6	91.98	66.3	6.732
Basal_Glycolysis_HFs	77	3.645	39.5	35.86	12.2	6.293	0.7171	89	3.78	49.17	45.39	17.38	8.649	0.9168
Glycolysis_Capacity_HFs	74	2.21	26.46	24.25	13.63	5.303	0.6165	89	4.469	48.1	43.63	20.63	8.854	0.9385
Mito_Mass_HFs	254	19.11	30.97	11.86	25.57	2.503	0.1571	255	23.17	33.13	9.962	28.07	1.802	0.1128
Mito_Morp_FF_HFs	328	1.702	15.91	14.21	3.503	1.486	0.08204	249	1.643	8.061	6.418	3.202	0.8113	0.05142
Mito_Morp_AW_HFs	325	2.609	146.9	144.3	28.74	24.45	1.356	248	2.585	82.17	79.59	18.5	14.45	0.9176
Mito_Morp_AR_HFs	328	2.272	8.588	6.316	3.459	0.7089	0.03914	248	2.009	5.113	3.104	3.244	0.5049	0.03206
Mito_Morp_ML_HFs	326	0.1818	2.045	1.864	0.9389	0.3334	0.01847	248	0.3727	1.474	1.101	0.7483	0.2063	0.0131
TL_HFs	20	0.8725	1.881	1.009	1.339	0.258	0.0577	20	0.1936	1.019	0.8256	0.6609	0.2432	0.05438
TA_HFs	44	1.32e-05	0.0002409	0.0002277	7.067e-05	6.376e-05	9.613e-06	48	3.63e-11	3.83e-05	3.83e-05	7.489e-06	8.313e-06	1.2e-06
ATP_iNs	47	1.4	4.26	2.86	2.72	0.8965	0.1308	44	0.5033	2.147	1.643	1.081	0.3777	0.05694
MMP_iNs	57	8.882	266	257.1	102.6	54.41	7.206	38	7.73	94.44	86.71	43.19	20.06	3.255
DHR_iNs	46	0.4807	91.43	90.95	21.24	22.52	3.321	38	10	172.8	162.8	47.76	37.65	6.108
MitoSOX_iNs	51	0.04723	20.32	20.28	5.776	4.054	0.5677	36	3.289	36.01	32.73	12.23	7.956	1.326
NAD_iNs	56	3.231	43.33	40.1	13.04	10	1.337	56	0.1567	21.71	21.55	7.822	5.526	0.7385
NADH_iNs	56	0.4802	55.19	54.71	22.67	15.68	2.095	49	9.846	121.4	111.6	36.43	29.34	4.191
Basal_Resp_iNs	39	2.937	52.56	49.62	18.24	11.31	1.811	33	0.2712	46.33	46.05	11.72	8.562	1.49
ATP_Production_Coupled_Resp_iNs	42	-0.2565	49.63	49.89	11.02	8.763	1.352	37	-4.485	22.41	26.9	5.83	7.164	1.178
Maximal_Resp_iNs	40	0.6923	147.7	147	53.65	46.47	7.347	36	0.5833	43	42.42	16.26	10.43	1.738
Spare_Capacity_iNs	40	-15.69	132.8	148.5	38.34	42.76	6.762	38	-15.1	34.81	49.91	5.462	9.937	1.612
Basal_Glycolysis_iNs	40	3.203	48.14	44.93	14.06	8.661	1.369	34	8.111	46.39	38.28	20.93	10.32	1.771
Glycolysis_Capacity_iNs	40	4.095	52.33	48.24	15.13	9.169	1.45	34	7.722	46.21	38.49	20.76	10.79	1.85
Mito_Mass_iNs	51	10.08	22.34	12.25	17.2	2.289	0.3205	47	13.54	25.74	12.2	19.52	3.094	0.4513
Mito_Morp_FF_iNs	242	1.694	4.072	2.378	2.764	0.5102	0.0328	202	1.193	3.499	2.306	2.123	0.4237	0.02981
Mito_Morp_AW_iNs	241	2.48	68.24	65.76	16.69	12.05	0.7765	202	0.8238	48.06	47.24	9.226	7.205	0.5069
Mito_Morp_AR_iNs	242	2.199	4.448	2.25	3.238	0.3455	0.02221	202	1.783	3.859	2.077	2.662	0.3892	0.02739
Mito_Morp_ML_iNs	242	0.2203	0.8176	0.5974	0.4576	0.1192	0.007663	242	0.2203	0.8176	0.5974	0.4576	0.1192	0.007663
TA_iNs	34	7.463e-05	0.001785	0.00171	0.0004388	0.0004026	6.905e-05	29	6.489e-05	0.00168	0.001615	0.0006515	0.0004745	8.811e-05
PPARGC1A_iNs	9	0.026535	0.133274	0.106739	0.0708453	0.0427505	0.0142502	9	0.013413	0.065862	0.052449	0.0460551	0.0237394	0.00791314
TFAM_iNs	9	0.007832	0.015983	0.008151	0.0107237	0.00355885	0.00118628	9	0.00792	0.018813	0.010893	0.0139237	0.00435771	0.00145257
SIRT3_iNs	9	0.0067	0.008109	0.001409	0.00742089	0.000496798	0.000165599	9	0.006949	0.008973	0.002024	0.00779933	0.000707424	0.000235808
PARP1_iNs	9	0.013699	0.01614	0.002441	0.014927	0.000781666	0.000260555	9	0.015468	0.031075	0.015607	0.0247242	0.00686464	0.00228821
PFKFB3_iNs	9	0.013888	0.0161	0.002212	0.0150304	0.000758265	0.000252755	9	0.013472	0.031089	0.017617	0.0200707	0.00695592	0.00231864
TP53_iNs	9	0.027768	0.033387	0.005619	0.0306548	0.00203571	0.000678572	9	0.026024	0.062472	0.036448	0.040032	0.0149896	0.00499654
FIS1_iNs	9	0.05432	0.068573	0.014253	0.0600033	0.00458218	0.00152739	9	0.055891	0.128238	0.072347	0.100899	0.0320455	0.0106818
OPA1_iNs	9	0.056153	0.071485	0.015332	0.0620724	0.00433598	0.00144533	9	0.059263	0.144458	0.085195	0.0907614	0.0342232	0.0114077
MFN2_iNs	9	0.013588	0.032363	0.018775	0.0200389	0.00748019	0.0024934	9	0.027843	0.031793	0.00395	0.030027	0.00147751	0.000492504
MFN1_iNs	9	0.028275	0.064304	0.036029	0.0401899	0.0148818	0.00496061	9	0.05585	0.063586	0.007736	0.0596554	0.00270382	0.000901274
DNM1L_iNs	9	0.02637	0.067988	0.041618	0.040094	0.0162518	0.00541728	9	0.027882	0.06178	0.033898	0.0406193	0.0141202	0.00470672
BCL2_iNs	9	0.000231	0.001989	0.001758	0.000826333	0.000648853	0.000216284	9	0.000367	0.001034	0.000667	0.000632222	0.000233217	7.77388e-05
SOD1_iNs	9	0.114397	0.263032	0.148635	0.199249	0.0605323	0.0201774	9	0.224387	0.262881	0.038494	0.242256	0.012834	0.00427801
CAT_iNs	9	0.028627	0.065973	0.037346	0.0504074	0.0150651	0.00502169	9	0.056019	0.132935	0.076916	0.0809121	0.0320978	0.0106993
GPX1_iNs	9	0.435213	0.521349	0.086136	0.477407	0.0295942	0.00986474	9	0.442172	1.01785	0.575676	0.641225	0.24146	0.0804867
MTOR_iNs	9	0.027294	0.033545	0.006251	0.0301696	0.00205723	0.000685743	9	0.028673	0.064736	0.036063	0.0402882	0.01518	0.00506001
AKT1_iNs	9	0.109987	0.240093	0.130106	0.157477	0.0547926	0.0182642	9	0.223976	0.250575	0.026599	0.239166	0.00975188	0.00325063
SIRT1_iNs	9	0.013624	0.016659	0.003035	0.0150088	0.00102962	0.000343208	9	0.01337	0.031309	0.017939	0.0200944	0.00745091	0.00248364
UCP2_iNs	9	0.014936	0.062457	0.047521	0.0343967	0.0195653	0.00652175	9	0.030391	0.246984	0.216593	0.127476	0.0875979	0.0291993
NFE2L2_iNs	9	0.057216	0.065423	0.008207	0.0615898	0.00274971	0.000916571	9	0.062943	0.125529	0.062586	0.101186	0.0283756	0.00945855
PRKAA2_iNs	9	0.001216	0.002462	0.001246	0.00189167	0.000348168	0.000116056	9	0.001897	0.007769	0.005872	0.00442733	0.00236589	0.000788629
LDHA_iNs	9	0.216444	0.50495	0.288506	0.319416	0.11636	0.0387867	9	0.218383	0.506052	0.287669	0.396626	0.121098	0.0403662
SQSTM1_iNs	9	0.865843	1.04006	0.17422	0.956271	0.0674754	0.0224918	9	0.878523	2.01584	1.13732	1.28699	0.483795	0.161265
FOXO1_iNs	9	0.001768	0.004125	0.002357	0.00262389	0.000915809	0.00030527	9	0.000864	0.002092	0.001228	0.00128422	0.000537436	0.000179145
ATP_iPSCsNs	60	0.562	3.499	2.937	1.915	0.588	0.07591	59	0.2515	2.597	2.346	1.475	0.523	0.06809
MMP_iPSCsNs	59	20.19	73.94	53.75	43.13	15.45	2.012	60	9.21	64.47	55.26	29.1	11.57	1.493
DHR_iPSCsNs	60	29.66	276	246.3	169.4	71.09	9.178	60	86.54	622.1	535.6	248.4	142.8	18.44
MitoSOX_iPSCsNs	60	0.01141	6.938	6.927	2.484	1.804	0.2329	60	2.442	9.792	7.35	5.082	1.466	0.1893
NAD_iPSCsNs	60	59.09	218.3	159.3	112.4	35.9	4.635	60	5.691	130.9	125.2	75.71	35.11	4.532
NADH_iPSCsNs	60	2.542	55.88	53.34	29.02	16.05	2.071	60	24.26	152.9	128.6	60.64	29.33	3.786
Basal_Resp_iPSCsNs	36	10.49	42.58	32.09	25.16	9.843	1.64	36	4.917	38.98	34.07	15.12	8.653	1.442
ATP_Production_Coupled_Resp_iPSCsNs	36	9.225	38.77	29.55	22.48	8.091	1.349	36	4.899	34.4	29.5	13.22	8.018	1.336
Maximal_Resp_iPSCsNs	36	16.35	63.15	46.81	37.61	12.03	2.006	36	3.544	59.56	56.02	19.8	11.77	1.961
Spare_Capacity_iPSCsNs	36	1.706	24.94	23.23	12.45	6.772	1.129	36	-5.223	20.58	25.8	4.682	6.945	1.158
Basal_Glycolysis_iPSCsNs	27	1.745	14.97	13.23	7.251	4.059	0.7811	27	1.176	4.131	2.955	2.504	0.7028	0.1353
Glycolysis_Capacity_iPSCsNs	27	8.531	31.92	23.39	16.54	6.112	1.176	27	3.083	6.357	3.274	4.709	0.9458	0.182
Mito_Mass_iPSCsNs	60	0.4785	1.77	1.292	1.097	0.367	0.04738	60	0.2769	2.89	2.613	1.553	0.7478	0.09654
Mito_Morp_FF_iPSCsNs	120	1.919	3.521	1.602	2.543	0.3941	0.03598	120	1.849	2.592	0.7425	2.087	0.1654	0.0151
Mito_Morp_AW_iPSCsNs	120	4.359	43.83	39.47	14.42	8.772	0.8008	120	3.354	11.53	8.177	6.288	1.626	0.1484
Mito_Morp_AR_iPSCsNs	120	2.621	3.534	0.9132	2.972	0.2073	0.01892	120	2.456	3.75	1.294	2.821	0.2237	0.02042
Mito_Morp_ML_iPSCsNs	120	0.195	0.5139	0.3189	0.328	0.07419	0.006772	120	0.1738	0.3314	0.1576	0.2382	0.0323	0.002948
TA_iPSCsNs	23	3.958e-05	0.006992	0.006953	0.001384	0.001711	0.0003568	22	0.000103	0.004633	0.00453	0.001312	0.001261	0.0002689
PPARGC1A_iPSCsNs	9	0.00357	0.030367	0.026797	0.0138701	0.0116573	0.00388578	9	0.00189	0.031896	0.030006	0.01238	0.0134268	0.0044756
TFAM_iPSCsNs	9	0.007778	0.066323	0.058545	0.0273201	0.0276267	0.00920889	9	0.009304	0.04525	0.035946	0.0272096	0.0138992	0.00463307
SIRT3_iPSCsNs	9	0.006993	0.03029	0.023297	0.0181294	0.00968107	0.00322702	9	0.009006	0.038429	0.029423	0.0249768	0.0122552	0.00408507
PARP1_iPSCsNs	9	0.007834	0.060383	0.052549	0.0250287	0.0250528	0.00835093	9	0.008863	0.036279	0.027416	0.0241533	0.0115921	0.00386402
PFKFB3_iPSCsNs	9	0.028642	0.124863	0.096221	0.0615009	0.0433528	0.0144509	9	0.016571	0.063034	0.046463	0.0379264	0.0189871	0.00632905
TP53_iPSCsNs	9	0.055172	0.123864	0.068692	0.083065	0.0280494	0.0093498	9	0.060614	0.155463	0.094849	0.109963	0.0336866	0.0112289
FIS1_iPSCsNs	9	0.055843	0.122964	0.067121	0.0824984	0.0276833	0.00922776	9	0.063209	0.150853	0.087644	0.110199	0.0335766	0.0111922
OPA1_iPSCsNs	9	0.031843	0.258724	0.226881	0.107294	0.10426	0.0347535	9	0.064251	0.162776	0.098525	0.115791	0.0356486	0.0118829
MFN2_iPSCsNs	9	0.013931	0.062239	0.048308	0.0308252	0.0215374	0.00717914	9	0.016489	0.04516	0.028671	0.0297327	0.00973577	0.00324526
MFN1_iPSCsNs	9	0.027634	0.119271	0.091637	0.0611061	0.042511	0.0141703	9	0.031846	0.076427	0.044581	0.0570911	0.0176884	0.00589613
DNM1L_iPSCsNs	9	0.027506	0.121414	0.093908	0.0610397	0.0428339	0.014278	9	0.030674	0.077536	0.046862	0.0562466	0.0178546	0.00595152
BCL2_iPSCsNs	9	0.000327	0.016834	0.016507	0.00571489	0.00753249	0.00251083	9	0.000438	0.009547	0.009109	0.00416856	0.00342496	0.00114165
SOD1_iPSCsNs	9	0.114526	0.498965	0.384439	0.250132	0.176375	0.0587916	9	0.122573	0.305243	0.18267	0.219699	0.0665872	0.0221957
CAT_iPSCsNs	9	0.003913	0.064537	0.060624	0.0272486	0.0264551	0.00881836	9	0.015867	0.063066	0.047199	0.0381577	0.0186857	0.00622857
GPX1_iPSCsNs	9	0.125813	0.270646	0.144833	0.209159	0.0544409	0.018147	9	0.222432	0.310978	0.088546	0.26777	0.0308277	0.0102759
MTOR_iPSCsNs	9	0.029075	0.120924	0.091849	0.0611461	0.0425023	0.0141674	9	0.032865	0.075323	0.042458	0.0555097	0.016175	0.00539166
AKT1_iPSCsNs	9	0.054028	0.124156	0.070128	0.0831437	0.0281547	0.00938489	9	0.060657	0.155267	0.09461	0.110574	0.0321371	0.0107124
SIRT1_iPSCsNs	9	0.015207	0.06465	0.049443	0.0316498	0.0223492	0.00744973	9	0.016755	0.078063	0.061308	0.0499063	0.0250036	0.00833454
UCP2_iPSCsNs	9	0.003708	0.015668	0.01196	0.009137	0.00483817	0.00161272	9	0.003596	0.004892	0.001296	0.00426222	0.000463553	0.000154518
NFE2LE_iPSCsNs	9	0.057211	0.125158	0.067947	0.0831049	0.0262269	0.0087423	9	0.062681	0.251901	0.18922	0.149564	0.0768174	0.0256058
PRKAA2_iPSCsNs	9	0.000246	0.065669	0.065423	0.021589	0.0305429	0.010181	9	0.001938	0.009428	0.00749	0.00498378	0.00304303	0.00101434
LDHA_iPSCsNs	9	0.114778	0.150592	0.035814	0.129612	0.0113494	0.00378314	9	0.2501	0.589353	0.339253	0.440602	0.125353	0.0417843
SQSTM1_iPSCsNs	9	0.218689	0.498135	0.279446	0.334145	0.112749	0.037583	9	0.252556	1.01092	0.75836	0.510743	0.342564	0.114188
FOXO1_iPSCsNs	9	0.003644	0.017713	0.014069	0.00932244	0.00598764	0.00199588	9	0.016864	0.127308	0.110444	0.0577866	0.0477408	0.0159136
TL_iPSCs	12	0.703651	4.45766	3.754	1.83119	1.11955	0.323186	12	0.772862	4.57551	3.80265	2.39821	1.27185	0.367152
TA_iPSCs	40	0.41851	1.37265	0.954139	0.863577	0.27158	0.0429405	36	0.015209	2.5044	2.48919	1.01063	0.823817	0.137303

## Sheet: Supp. Data 3
Supp. Data 3: Statistical parameters of HFs for each donor across all experiments
ATP	Young HFs				Aged HFs
	Young 1	Young 2	Young 3	Young 4	Aged1	Aged2	Aged3	Aged4
Number of values	70	70	70	70	70	70	69	69
Minimum	3.49574	3.78511	3.29362	4.11489	2.55957	3.29787	1.77872	2.8234
Maximum	6.0766	5.62979	6.78298	6.38085	4.1383	4.21489	3.16383	4.15319
Range	2.58085	1.84468	3.48936	2.26596	1.57872	0.917021	1.38511	1.32979
Mean	4.59559	4.76325	5.08498	5.18991	3.36161	3.72222	2.5152	3.53521
Std. Deviation	0.751761	0.564658	1.24175	0.7653	0.404343	0.218581	0.46498	0.339373
Std. Error of Mean	0.0898526	0.0674895	0.148417	0.0914708	0.0483282	0.0261254	0.055977	0.0408557
MMP	Young HFs				Aged HFs
	Young 1	Young 2	Young 3	Young 4	Aged1	Aged2	Aged3	Aged4
Number of values	70	70	70	70	70	70	69	69
Minimum	3.49574	3.78511	3.29362	4.11489	2.55957	3.29787	1.77872	2.8234
Maximum	6.0766	5.62979	6.78298	6.38085	4.1383	4.21489	3.16383	4.15319
Range	2.58085	1.84468	3.48936	2.26596	1.57872	0.917021	1.38511	1.32979
Mean	4.59559	4.76325	5.08498	5.18991	3.36161	3.72222	2.5152	3.53521
Std. Deviation	0.751761	0.564658	1.24175	0.7653	0.404343	0.218581	0.46498	0.339373
Std. Error of Mean	0.0898526	0.0674895	0.148417	0.0914708	0.0483282	0.0261254	0.055977	0.0408557
Mito. ROS	Young HFs				Aged HFs
	Young 1	Young 2	Young 3	Young 4	Aged1	Aged2	Aged3	Aged4
Number of values	60	60	60	60	59	60	60	60
Minimum	7.46809	6.38298	9.68085	5.38298	42.617	29.6383	22.3404	45.766
Maximum	59.6383	81.7872	67.7447	44.383	209.809	159.489	80.3617	172.191
Range	52.1702	75.4043	58.0638	39	167.191	129.851	58.0213	126.426
Mean	23.8645	25.1496	26.9351	21.611	97.7133	85.0993	41.3039	100.383
Std. Deviation	11.685	13.1664	11.9552	10.9589	40.4687	39.0748	15.9841	36.9849
Std. Error of Mean	1.50852	1.69978	1.54342	1.41478	5.26857	5.04454	2.06353	4.77473
Mito. Superoxide aion	Young HFs				Aged HFs
	Young 1	Young 2	Young 3	Young 4	Aged1	Aged2	Aged3	Aged4
Number of values	60	57	59	60	60	58	60	58
Minimum	0.0851064	0.0851064	0.276596	0.0425532	1.23404	1.42553	0.361702	1.02128
Maximum	2.31915	2.10638	3.40426	1.29787	5.85106	6.25532	2.7234	6.04255
Range	2.23404	2.02128	3.12766	1.25532	4.61702	4.82979	2.3617	5.02128
Mean	1.04504	0.732363	0.892896	0.680142	2.74043	3.02164	1.36064	2.39288
Std. Deviation	0.513158	0.508687	0.562953	0.296943	0.921972	0.984294	0.571696	0.972579
Std. Error of Mean	0.0662484	0.0673772	0.0732902	0.0383351	0.119026	0.129244	0.0738056	0.127706
NAD+	Young HFs				Aged HFs
	Young 1	Young 2	Young 3	Young 4	Aged1	Aged2	Aged3	Aged4
Number of values	15	15	15	15	15	15	15	15
Minimum	54.3665	86.901	101.151	143.803	28.0061	24.6574	23.1043	26.795
Maximum	255.726	520.759	304.072	415.065	61.7359	61.5133	93.8682	85.8021
Range	201.36	433.858	202.921	271.262	33.7299	36.8559	70.7639	59.0071
Mean	146.028	264.889	183.554	280.916	39.0126	39.267	45.678	43.4388
Std. Deviation	56.4033	135.352	67.0718	78.2114	11.3984	13.1357	24.1905	20.3684
Std. Error of Mean	14.5633	34.9477	17.3179	20.1941	2.94305	3.39163	6.24596	5.2591
NADH	Young HFs				Aged HFs
	Young 1	Young 2	Young 3	Young 4	Aged1	Aged2	Aged3	Aged4
Number of values	15	15	15	15	15	15	15	15
Minimum	15.6294	16.2282	22.1954	23.3144	65.1233	50.5292	35.8087	47.5132
Maximum	48.3912	46.1383	40.0081	34.2224	122.427	132.733	97.44	91.6235
Range	32.7618	29.9101	17.8127	10.9081	57.304	82.2041	61.6313	44.1103
Mean	30.0406	32.6031	32.6406	28.0138	80.3769	91.9796	64.5275	63.9473
Std. Deviation	10.5676	9.24075	5.89854	3.31409	16.507	26.3734	17.7142	12.4532
Std. Error of Mean	2.72855	2.38595	1.523	0.855693	4.26209	6.80958	4.57379	3.21541
Non. Mito. Resp.	Young HFs				Aged HFs
	Young 1	Young 2	Young 3	Young 4	Aged1	Aged2	Aged3	Aged4
Number of values	27	25	27	23	28	24	25	27
Minimum	0.66421	11.7008	-7.3743	-32.0124	-0.453593	-172.977	-6.53908	-23.4971
Maximum	385.454	386.15	310.913	128.396	337.639	278.178	248.064	219.605
Range	384.79	374.449	318.288	160.408	338.092	451.155	254.603	243.103
Mean	172.104	203.876	143.903	51.9931	125.731	73.8518	104.924	51.8226
Std. Deviation	128.753	103.108	83.4298	33.9782	100.787	107.061	77.7303	83.7111
Std. Error of Mean	24.7784	20.6217	16.0561	7.08494	19.0469	21.8538	15.5461	16.1102
Basal Resp.	Young HFs				Aged HFs
	Young 1	Young 2	Young 3	Young 4	Aged1	Aged2	Aged3	Aged4
Number of values	27	24	27	23	28	24	25	27
Minimum	86.5775	63.3008	99.9181	19.9908	72.5269	9.13998	68.8965	15.6673
Maximum	218.276	210.708	308.138	176.019	283.29	347.496	281.414	247.331
Range	131.698	147.407	208.22	156.029	210.763	338.356	212.518	231.663
Mean	151.693	133.082	200.045	106.371	128.933	121.004	145.982	71.3347
Std. Deviation	35.0981	36.4371	51.3119	49.6368	57.4928	85.3753	57.6625	73.9038
Std. Error of Mean	6.75463	7.43768	9.87498	10.35	10.8651	17.4272	11.5325	14.2228
ATP Production Coupled Resp.	Young HFs				Aged HFs
	Young 1	Young 2	Young 3	Young 4	Aged1	Aged2	Aged3	Aged4
Number of values	27	24	27	23	28	24	25	27
Minimum	52.4298	41.7436	79.2	18.96	46.5896	13.4685	53.9129	1.07148
Maximum	153.938	124.498	230.086	129.363	166.297	243.355	177.561	146.136
Range	101.508	82.7545	150.886	110.403	119.708	229.886	123.648	145.065
Mean	99.2213	79.6631	135.807	81.515	82.5379	79.4463	104.12	44.3866
Std. Deviation	23.8291	21.6739	41.6447	31.6806	30.8687	51.376	40.699	49.1372
Std. Error of Mean	4.58592	4.42416	8.01453	6.60587	5.83364	10.4871	8.13981	9.45646
Max. Resp.	Young HFs				Aged HFs
	Young 1	Young 2	Young 3	Young 4	Aged1	Aged2	Aged3	Aged4
Number of values	27	25	27	23	28	24	25	27
Minimum	128.693	99.556	190.325	48.2657	83.7902	88.2961	160.659	38.6172
Maximum	656.241	485.416	1077.08	748.881	323.778	370.635	412.421	455.009
Range	527.548	385.86	886.757	700.616	239.988	282.339	251.763	416.392
Mean	282.14	220.912	475.561	331.848	195.388	195.335	248.587	167.763
Std. Deviation	97.5761	98.4246	262.83	195.555	79.3817	81.0472	69.3345	124.651
Std. Error of Mean	18.7785	19.6849	50.5817	40.776	15.0017	16.5437	13.8669	23.989
Spare Capacity	Young HFs				Aged HFs
	Young 1	Young 2	Young 3	Young 4	Aged1	Aged2	Aged3	Aged4
Number of values	26	23	22	22	25	22	23	27
Minimum	32.8971	12.9781	21.7632	14.9074	0.01411	8.53152	23.0508	15.7056
Maximum	478.54	384.694	547.357	572.862	210.941	225.722	325.572	237.197
Range	445.643	371.716	525.594	557.954	210.927	217.19	302.521	221.492
Mean	126.559	104.189	210.726	236.571	77.307	81.6023	112.613	96.4282
Std. Deviation	88.0516	119.453	158.247	146.379	71.3547	51.9703	76.4333	60.927
Std. Error of Mean	17.2683	24.9078	33.7383	31.2081	14.2709	11.0801	15.9374	11.7254
Non. Glycolysis	Young HFs				Aged HFs
	Young 1	Young 2	Young 3	Young 4	Aged1	Aged2	Aged3	Aged4
Number of values	22	19	21	14	21	22	22	23
Minimum	2.41849	1.24806	1.53607	2.12766	2.60939	2.76871	5.21508	2.76805
Maximum	18.2279	21.5276	12.1409	8.51064	30.3152	30.6574	23.8791	29.7872
Range	15.8095	20.2795	10.6048	6.38298	27.7058	27.8887	18.664	27.0192
Mean	8.70049	6.17881	6.45448	5.0152	14.1586	15.6046	9.4208	11.7596
Std. Deviation	5.02194	5.96208	2.66241	2.71797	7.65319	7.92942	4.79749	7.82866
Std. Error of Mean	1.07068	1.3678	0.580986	0.726408	1.67006	1.69056	1.02283	1.63239
Glycolysis	Young HFs				Aged HFs
	Young 1	Young 2	Young 3	Young 4	Aged1	Aged2	Aged3	Aged4
Number of values	22	19	21	15	21	23	22	23
Minimum	6.56493	3.76678	3.64513	4.25532	3.78036	4.32213	9.90222	3.93631
Maximum	23.103	39.5028	21.1001	17.0213	49.1663	39.7554	26.9589	40.4255
Range	16.5381	35.736	17.4549	12.766	45.386	35.4332	17.0566	36.4892
Mean	13.0596	13.8643	11.3188	10.0709	20.2298	16.9086	16.2339	16.3486
Std. Deviation	4.63753	10.2733	3.93929	3.72594	12.4228	8.124	3.65762	8.35125
Std. Error of Mean	0.988725	2.35686	0.859624	0.962033	2.71088	1.69397	0.779808	1.74136
Gly. Capacity	Young HFs				Aged HFs
	Young 1	Young 2	Young 3	Young 4	Aged1	Aged2	Aged3	Aged4
Number of values	22	16	21	15	21	23	22	23
Minimum	9.35944	2.20976	5.83024	4.25532	5.37236	7.10169	11.1428	4.46878
Maximum	26.4578	20.4614	24.8384	23.4043	48.0977	45.6552	29.3626	46.8085
Range	17.0984	18.2516	19.0082	19.1489	42.7253	38.5535	18.2197	42.3397
Mean	16.2628	10.9404	14.1297	11.9149	21.954	20.3825	19.6376	20.6337
Std. Deviation	5.04649	5.21036	4.60448	5.13669	11.8547	8.28365	4.52778	9.74011
Std. Error of Mean	1.07592	1.30259	1.00478	1.32629	2.58691	1.72726	0.965326	2.03095
Mito. Mass	Young HFs				Aged HFs
	Young 1	Young 2	Young 3	Young 4	Aged1	Aged2	Aged3	Aged4
Number of values	63	64	64	63	64	63	64	64
Minimum	19.112	20.4056	20.588	19.6603	23.969	24.5874	23.6065	23.1702
Maximum	30.974	29.5198	29.731	30.868	30.8438	32.608	31.1652	33.132
Range	11.862	9.11417	9.143	11.2077	6.87482	8.02063	7.55866	9.96174
Mean	25.523	25.7481	25.8816	25.1239	28.1492	27.5648	27.8519	28.6908
Std. Deviation	2.1591	2.24152	2.44025	3.0684	1.28006	1.70237	1.49464	2.37992
Std. Error of Mean	0.272021	0.280189	0.305032	0.386582	0.160008	0.214478	0.186829	0.29749
Mito. Morph. FF	Young HFs				Aged HFs
	Young 1	Young 2	Young 3	Young 4	Aged1	Aged2	Aged3	Aged4
Number of values	68	93	107	60	77	62	62	48
Minimum	2.13073	2.16856	1.70221	2.25284	2.15815	1.77036	1.77036	1.64293
Maximum	15.9093	8.31623	6.51907	3.26323	5.9195	8.0612	4.38949	5.15985
Range	13.7786	6.14767	4.81686	1.01039	3.76134	6.29084	2.61914	3.51692
Mean	4.42942	3.47021	3.39232	2.70292	3.32432	3.21088	2.77754	3.54357
Std. Deviation	2.58551	0.928857	0.93933	0.222229	0.713227	0.884633	0.664868	0.824598
Std. Error of Mean	0.313539	0.096318	0.0908085	0.0286897	0.0812797	0.112349	0.0844383	0.11902
Mito. Morph. AW	Young HFs				Aged HFs
	Young 1	Young 2	Young 3	Young 4	Aged1	Aged2	Aged3	Aged4
Number of values	65	93	107	60	77	61	62	48
Minimum	7.20221	2.92089	2.609	14.6173	5.19526	2.58455	2.58455	3.14869
Maximum	143.503	146.923	146.377	74.1077	82.1731	65.6127	46.342	60.5292
Range	136.301	144.002	143.768	59.4904	76.9779	63.0282	43.7575	57.3806
Mean	37.2133	23.2245	27.356	30.6038	21.2504	17.4498	12.4564	23.2356
Std. Deviation	28.7474	21.7492	27.7624	11.4451	17.4259	11.9995	9.63747	14.7307
Std. Error of Mean	3.56567	2.25529	2.68389	1.47755	1.98587	1.53638	1.22396	2.12619
Mito. Morph. AR	Young HFs				Aged HFs
	Young 1	Young 2	Young 3	Young 4	Aged1	Aged2	Aged3	Aged4
Number of values	68	93	107	60	77	62	62	48
Minimum	2.84956	2.47093	2.27229	2.67485	2.36552	2.11953	2.11953	2.00866
Maximum	8.58838	5.97406	5.74888	3.44013	4.99933	5.11251	4.43475	4.43475
Range	5.73882	3.50313	3.47659	0.765282	2.63381	2.99298	2.31522	2.42609
Mean	3.85098	3.52181	3.40992	3.00256	3.27919	3.23303	3.10011	3.38749
Std. Deviation	0.962282	0.666568	0.578515	0.19934	0.518594	0.452038	0.46217	0.558521
Std. Error of Mean	0.116694	0.0691199	0.0559271	0.0257347	0.0590993	0.0574088	0.0586956	0.0806155
Mito. Length	Young HFs				Aged HFs
	Young 1	Young 2	Young 3	Young 4	Aged1	Aged2	Aged3	Aged4
Number of values	66	93	107	60	77	61	62	48
Minimum	0.18175	0.395687	0.382032	1.07875	0.47925	0.372679	0.372679	0.372796
Maximum	1.62528	1.5172	2.04544	1.88206	1.40891	1.30044	1.07961	1.47414
Range	1.44353	1.12151	1.66341	0.803309	0.929665	0.927757	0.706935	1.10134
Mean	1.00511	0.768036	0.807913	1.36467	0.804421	0.732734	0.6297	0.831218
Std. Deviation	0.29038	0.22024	0.288127	0.168436	0.202593	0.169204	0.172188	0.226217
Std. Error of Mean	0.0357433	0.0228378	0.0278543	0.021745	0.0230876	0.0216643	0.0218679	0.0326516
TL	Young HFs				Aged HFs
	Young 1	Young 2	Young 3	Young 4	Aged1	Aged2	Aged3	Aged4
Number of values	5	5	5	5	5	5	5	5
Minimum	1.23662	0.87248	1.01496	1.14733	0.43623	0.622771	0.697174	0.19361
Maximum	1.66761	1.88132	1.31666	1.79145	0.744845	0.981341	1.0192	0.713871
Range	0.430988	1.00884	0.301701	0.644114	0.308616	0.35857	0.322024	0.520261
Mean	1.44376	1.38135	1.13335	1.3995	0.551071	0.841973	0.834068	0.416657
Std. Deviation	0.177235	0.368755	0.112932	0.250475	0.120288	0.147913	0.144486	0.235828
Std. Error of Mean	0.0792617	0.164912	0.0505047	0.112016	0.0537943	0.0661489	0.064616	0.105466
TA	Young HFs				Aged HFs
	Young 1	Young 2	Young 3	Young 4	Aged1	Aged2	Aged3	Aged4
Number of values	12	10	12	10	12	12	12	12
Minimum	3.4414e-05	1.7157e-05	1.6714e-05	1.3159e-05	8.6192e-10	3.627e-11	3.2562e-06	2.374e-07
Maximum	0.0002322	9.2462e-05	0.00024093	4.4527e-05	2.7042e-05	9.8619e-07	3.8337e-05	1.7186e-05
Range	0.000197786	7.5305e-05	0.000224216	3.1368e-05	2.70411e-05	9.86154e-07	3.50808e-05	1.69486e-05
Mean	0.000110691	4.33989e-05	8.80117e-05	2.91027e-05	5.54102e-06	1.65431e-07	1.37377e-05	1.05311e-05
Std. Deviation	7.87885e-05	2.33784e-05	6.96044e-05	9.40112e-06	7.14886e-06	3.28311e-07	1.03247e-05	4.76702e-06
Std. Error of Mean	2.27443e-05	7.39289e-06	2.00931e-05	2.97289e-06	2.0637e-06	9.47751e-08	2.98049e-06	1.37612e-06

## Sheet: Supp. Data 4
Supp. Data 4: Statistical parameters of iNs for each donor across all experiments
ATP	Young iNs				Aged iNs
	Young 1	Young 2	Young 3	Young 4	Aged 1	Aged 2	Aged 3	Aged 4
Number of values	12	12	11	12	12	11	12	9
Minimum	1.62	3.1	1.83667	1.4	0.903333	0.503333	0.72	0.703333
Maximum	4.15	4.26	2.70667	3.77667	2.14667	1.22667	1.61333	1.07667
Range	2.53	1.16	0.87	2.37667	1.24333	0.723333	0.893333	0.373333
Mean	2.53139	3.79	2.1297	2.37944	1.33028	0.967879	1.10667	0.851111
Std. Deviation	0.951806	0.295659	0.273408	0.732936	0.493271	0.210641	0.373666	0.116345
Std. Error of Mean	0.274763	0.0853494	0.0824357	0.21158	0.142395	0.0635106	0.107868	0.0387816
MMP	Young iNs				Aged iNs
	Young 1	Young 2	Young 3	Young 4	Aged 1	Aged 2	Aged 3	Aged 4
Number of values	15	15	15	12	12	8	9	9
Minimum	32.6909	8.88226	39.1108	49.5065	7.72995	20.1725	21.348	15.9892
Maximum	183.662	265.972	244.415	99.8202	94.4398	73.5494	86.8468	51.3008
Range	150.971	257.09	205.304	50.3137	86.7098	53.3769	65.4988	35.3116
Mean	111.88	105.077	111.893	76.5219	45.2722	47.4154	52.8624	26.9837
Std. Deviation	41.4866	67.4709	67.4815	17.4507	22.5781	18.2647	18.0771	10.8165
Std. Error of Mean	10.7118	17.4209	17.4236	5.0376	6.51774	6.45756	6.02569	3.60551
Mito. ROS	Young iNs				Aged iNs
	Young 1	Young 2	Young 3	Young 4	Aged 1	Aged 2	Aged 3	Aged 4
Number of values	14	12	8	12	11	8	9	10
Minimum	7.06533	6.82225	0.480695	5.48	18.3962	41.0683	12.0458	10
Maximum	16.3535	91.434	82.9826	31.706	172.775	79.5382	141.545	93.2368
Range	9.28812	84.6118	82.5019	26.226	154.379	38.4699	129.5	83.2368
Mean	11.4573	27.9828	36.8682	15.4961	57.5124	56.3	49.5034	28.6198
Std. Deviation	3.56865	29.6161	33.5269	9.11607	41.01	13.3433	48.5673	33.6666
Std. Error of Mean	0.953761	8.54943	11.8535	2.63158	12.365	4.71757	16.1891	10.6463
Mito. Superoxide aion	Young iNs				Aged iNs
	Young 1	Young 2	Young 3	Young 4	Aged 1	Aged 2	Aged 3	Aged 4
Number of values	15	15	11	10	10	9	9	8
Minimum	1.05241	0.0472306	1.44562	1.67672	3.28857	4.52552	9.05941	6.816
Maximum	11.0136	10.7456	11.4607	20.3226	14.0176	27.55	36.014	12.6589
Range	9.96122	10.6984	10.0151	18.6459	10.729	23.0245	26.9546	5.84288
Mean	3.80168	5.29195	7.34158	7.7426	7.46347	12.0413	20.262	9.36055
Std. Deviation	2.5048	3.06636	3.34286	6.35178	3.93215	7.06828	9.88718	1.70199
Std. Error of Mean	0.646736	0.79173	1.00791	2.00861	1.24345	2.35609	3.29573	0.601743
NAD+	Young iNs				Aged iNs
	Young 1	Young 2	Young 3	Young 4	Aged 1	Aged 2	Aged 3	Aged 4
Number of values	14	15	15	12	15	15	14	12
Minimum	5.19263	3.2306	8.16305	4.01528	0.156687	1.66768	4.62362	1.37343
Maximum	18.458	14.242	43.3311	18.7905	15.1233	11.4746	12.8603	21.7098
Range	13.2654	11.0114	35.168	14.7752	14.9666	9.80694	8.23664	20.3364
Mean	9.76562	7.84143	23.9404	9.75369	7.63812	6.74762	8.55964	8.53395
Std. Deviation	3.97361	3.44763	13.0677	5.00151	6.36522	4.05445	2.97386	8.17892
Std. Error of Mean	1.06199	0.890175	3.37408	1.44381	1.64349	1.04685	0.794798	2.36105
NADH	Young iNs				Aged iNs
	Young 1	Young 2	Young 3	Young 4	Aged 1	Aged 2	Aged 3	Aged 4
Number of values	12	15	15	14	12	12	13	12
Minimum	9.23388	10.8682	1.841	0.480221	9.84586	11.5454	13.6597	23.5361
Maximum	46.2375	55.1922	31.5261	33.9409	74.9754	121.401	38.1616	120.155
Range	37.0037	44.324	29.6851	33.4607	65.1295	109.856	24.5019	96.6185
Mean	24.6372	37.1402	16.0318	12.6047	44.2733	37.3227	19.6438	45.8611
Std. Deviation	13.6116	15.1382	10.6787	10.4088	22.709	39.8517	6.88642	33.1985
Std. Error of Mean	3.92934	3.90866	2.75724	2.78187	6.55551	11.5042	1.90995	9.58358
Non. Mito. Resp.	Young iNs				Aged iNs
	Young 1	Young 2	Young 3	Young 4	Aged 1	Aged 2	Aged 3	Aged 4
Number of values	10	10	8	12	10	10	10	8
Minimum	6.18291	7.44391	2.46154	4.36369	6.94505	-0.441176	-0.333333	-4.35294
Maximum	176.862	32.4784	21.6686	104.46	80.0339	18.1648	32.4828	24.4286
Range	170.679	25.0345	19.2071	100.096	73.0888	18.606	32.8161	28.7815
Mean	34.1709	21.7954	12.1395	29.8428	24.9177	7.89424	13.3875	11.412
Std. Deviation	51.0454	7.56497	6.95053	27.1388	22.6517	4.9774	12.0353	10.7671
Std. Error of Mean	16.142	2.39225	2.45738	7.83428	7.16308	1.57399	3.80589	3.80673
Basal Resp.	Young iNs				Aged iNs
	Young 1	Young 2	Young 3	Young 4	Aged 1	Aged 2	Aged 3	Aged 4
Number of values	9	10	8	12	8	8	10	7
Minimum	10.2329	14.3842	2.93662	3.07563	0.271186	5.42647	2.02174	2.15152
Maximum	34.6214	33.4801	23.1769	52.5556	46.3252	29.0131	17.2817	17.9714
Range	24.3885	19.0959	20.2403	49.4799	46.0541	23.5866	15.26	15.8199
Mean	20.146	24.5303	12.7935	15.1879	15.0304	13.7469	8.6297	10.0427
Std. Deviation	8.81486	6.65891	7.01434	15.7226	13.6155	6.95426	5.47077	5.83582
Std. Error of Mean	2.93829	2.10573	2.47994	4.53872	4.81381	2.4587	1.73001	2.20573
ATP Production Coupled Resp.	Young iNs				Aged iNs
	Young 1	Young 2	Young 3	Young 4	Aged 1	Aged 2	Aged 3	Aged 4
Number of values	10	10	10	12	10	9	10	8
Minimum	5.307	2.89809	3.94366	-0.256487	-4.48536	-1.51169	-0.22449	-0.12
Maximum	18.188	20.8975	13.1026	49.6296	21.798	22.4137	21.2857	5.10101
Range	12.881	17.9994	9.1589	49.8861	26.2833	23.9254	21.5102	5.22101
Mean	11.8346	13.388	6.39042	12.2319	2.87699	11.8974	6.38919	1.99561
Std. Deviation	4.3329	4.99968	2.84484	14.7297	7.23983	7.8973	5.93105	1.74509
Std. Error of Mean	1.37018	1.58104	0.899617	4.25211	2.28943	2.63243	1.87556	0.616981
Max. Resp.	Young iNs				Aged iNs
	Young 1	Young 2	Young 3	Young 4	Aged 1	Aged 2	Aged 3	Aged 4
Number of values	10	10	8	12	10	10	8	8
Minimum	12.7692	57.9422	0.692308	11.6433	8.70941	2.11765	3.61957	0.583333
Maximum	79.3682	143.638	11.9609	147.68	43.002	28.9121	30.3793	20.5349
Range	66.599	85.6957	11.2686	136.037	34.2926	26.7944	26.7597	19.9516
Mean	45.3609	110.416	6.15815	44.9216	23.7602	14.1578	15.5639	10.2231
Std. Deviation	19.2525	29.3146	3.99774	43.8508	11.3475	8.36651	10.3096	7.28475
Std. Error of Mean	6.08817	9.2701	1.41341	12.6586	3.58839	2.64572	3.645	2.57555
Spare Capacity	Young iNs				Aged iNs
	Young 1	Young 2	Young 3	Young 4	Aged 1	Aged 2	Aged 3	Aged 4
Number of values	10	10	8	12	10	10	10	8
Minimum	14.7498	41.9064	-15.6923	-9.44444	-15.1027	-4.04257	-11.9286	-4.12121
Maximum	111.415	115.957	4.43662	132.8	34.8092	17.5074	24	7.37209
Range	96.6655	74.0505	20.1289	142.244	49.9119	21.55	35.9286	11.4933
Mean	37.0941	85.8858	-6.6353	29.7337	11.8512	3.69987	4.3583	1.05884
Std. Deviation	28.1558	26.7026	6.11918	40.2427	12.6431	7.37002	10.574	4.02019
Std. Error of Mean	8.90364	8.44411	2.16346	11.6171	3.99809	2.33061	3.3438	1.42135
Non. Glycolysis	Young iNs				Aged iNs
	Young 1	Young 2	Young 3	Young 4	Aged 1	Aged 2	Aged 3	Aged 4
Number of values	10	10	8	12	10	10	10	8
Minimum	2.20242	2.97388	1.86957	2.97269	4.43694	6.859	3.58333	2.64286
Maximum	10.2033	11.4231	11.6147	22.6241	30.0563	35.4783	22.4182	13.9565
Range	8.00084	8.44924	9.74518	19.6514	25.6194	28.6193	18.8348	11.3137
Mean	6.11075	5.63587	6.78898	10.5518	11.8378	16.1156	13.2074	9.06754
Std. Deviation	2.58241	2.79352	3.48748	5.78215	8.37627	9.98287	7.07431	4.11283
Std. Error of Mean	0.816631	0.88339	1.23301	1.66916	2.64881	3.15686	2.23709	1.45411
Glycolysis	Young iNs				Aged iNs
	Young 1	Young 2	Young 3	Young 4	Aged 1	Aged 2	Aged 3	Aged 4
Number of values	10	10	10	10	10	10	8	6
Minimum	6.21325	4.88312	3.2027	4.99132	9.03867	11.8572	14.8214	8.11111
Maximum	20.7546	22.7821	18.2655	48.1353	46.3944	42.6667	42.4364	17.7391
Range	14.5414	17.899	15.0627	43.144	37.3557	30.8095	27.6149	9.62802
Mean	11.717	10.8676	12.2558	21.4069	20.001	23.714	24.5425	13.0011
Std. Deviation	4.81268	5.84312	5.22645	12.6249	12.1335	10.8886	8.45078	3.4111
Std. Error of Mean	1.5219	1.84776	1.65275	3.99235	3.83695	3.44329	2.9878	1.39258
Gly. Capacity	Young iNs				Aged iNs
	Young 1	Young 2	Young 3	Young 4	Aged 1	Aged 2	Aged 3	Aged 4
Number of values	10	10	10	10	10	10	8	6
Minimum	6.32628	5.6131	4.09459	4.55922	8.30757	12.7025	12.8214	7.72222
Maximum	22.1629	25.5636	19.5354	52.3308	46.2113	39.2857	43.6364	19.9565
Range	15.8366	19.9505	15.4408	47.7716	37.9037	26.5832	30.8149	12.2343
Mean	11.7627	12.8689	13.9771	21.9047	18.9933	24.6353	24.0272	12.8908
Std. Deviation	5.34761	6.69875	5.40017	13.8162	12.749	10.4807	9.76516	4.0462
Std. Error of Mean	1.69106	2.11833	1.70768	4.36905	4.03159	3.31429	3.4525	1.65185
Mito. Mass	Young iNs				Aged iNs
	Young 1	Young 2	Young 3	Young 4	Aged 1	Aged 2	Aged 3	Aged 4
Number of values	13	14	12	12	13	12	10	12
Minimum	10.5655	14.114	16.3956	10.0824	19.1039	15.7089	13.5398	13.6202
Maximum	22.3363	20.8232	19.373	19.6031	25.7432	20.9221	23.4452	21.1635
Range	11.7707	6.70921	2.97745	9.52065	6.63928	5.21311	9.90548	7.54326
Mean	16.4576	17.8351	17.9259	16.5173	22.5723	19.4581	18.2228	17.3516
Std. Deviation	2.53868	1.93845	1.04143	3.00227	2.07672	1.63219	3.29798	2.46872
Std. Error of Mean	0.704102	0.518071	0.300634	0.86668	0.57598	0.471173	1.04291	0.712657
Mito. Morph. FF	Young iNs				Aged iNs
	Young 1	Young 2	Young 3	Young 4	Aged 1	Aged 2	Aged 3	Aged 4
Number of values	56	70	64	52	55	50	49	48
Minimum	1.93441	1.73968	1.69409	1.83106	1.2989	1.19309	1.48193	1.46815
Maximum	3.08314	4.0718	3.68217	3.96918	3.49861	2.87647	2.72668	2.67932
Range	1.14872	2.33213	1.98809	2.13812	2.19971	1.68338	1.24475	1.21117
Mean	2.52929	2.69036	2.72272	3.1668	2.13183	2.17415	2.04844	2.13524
Std. Deviation	0.245566	0.587368	0.424743	0.49002	0.601952	0.340317	0.30642	0.354742
Std. Error of Mean	0.0328151	0.0702039	0.0530929	0.0679536	0.0811671	0.0481281	0.0437743	0.0512026
Mito. Morph. AW	Young iNs				Aged iNs
	Young 1	Young 2	Young 3	Young 4	Aged 1	Aged 2	Aged 3	Aged 4
Number of values	56	70	64	51	55	50	49	48
Minimum	3.18571	2.48032	3.41124	6.04066	0.823789	1.013	1.42862	1.60841
Maximum	33.3635	59.4625	63.194	68.2446	48.0596	23.2798	25.6841	29.6324
Range	30.1778	56.9822	59.7827	62.2039	47.2358	22.2668	24.2555	28.024
Mean	10.6315	16.532	15.2232	25.4	9.35542	10.3833	7.76307	9.36594
Std. Deviation	5.27409	12.8598	10.8982	12.9498	9.97832	5.79692	5.4337	6.22151
Std. Error of Mean	0.70478	1.53704	1.36227	1.81333	1.34548	0.819809	0.776243	0.897998
Mito. Morph. AR	Young iNs				Aged iNs
	Young 1	Young 2	Young 3	Young 4	Aged 1	Aged 2	Aged 3	Aged 4
Number of values	56	70	64	52	55	50	49	48
Minimum	2.37983	2.48301	2.42141	2.19889	1.92825	1.78257	1.83071	2.08793
Maximum	3.47311	4.44841	4.02111	4.17498	3.85941	3.66132	3.60863	3.35583
Range	1.09329	1.9654	1.5997	1.97609	1.93117	1.87876	1.77792	1.2679
Mean	3.04711	3.22838	3.29718	3.38399	2.69504	2.62556	2.60188	2.72506
Std. Deviation	0.191052	0.3274	0.337125	0.415901	0.430316	0.342012	0.386362	0.387643
Std. Error of Mean	0.0255303	0.0391318	0.0421406	0.0576751	0.0580237	0.0483678	0.0551945	0.0559514
Mito. Length	Young iNs				Aged iNs
	Young 1	Young 2	Young 3	Young 4	Aged 1	Aged 2	Aged 3	Aged 4
Number of values	56	70	64	52	55	50	49	48
Minimum	0.259254	0.220251	0.222085	0.269568	0.133945	0.129625	0.172884	0.170082
Maximum	0.565515	0.808911	0.638849	0.817627	0.673274	0.491431	0.444914	0.459659
Range	0.306261	0.58866	0.416764	0.54806	0.539329	0.361806	0.272031	0.289577
Mean	0.415394	0.439702	0.430863	0.56022	0.330605	0.353242	0.315148	0.327571
Std. Deviation	0.065531	0.137695	0.0911016	0.11223	0.144483	0.0821389	0.0755945	0.0878984
Std. Error of Mean	0.00875694	0.0164577	0.0113877	0.0155635	0.0194821	0.0116162	0.0107992	0.012687
TA	Young iNs				Aged iNs
	Young 1	Young 2	Young 3	Young 4	Aged 1	Aged 2	Aged 3	Aged 4
Number of values	10	8	8	8	8	6	7	8
Minimum	0.00013981	0.000122	7.4629e-05	0.00015168	0.00012595	0.00030025	6.4894e-05	0.00011367
Maximum	0.00178512	0.00111615	0.00037651	0.00130098	0.0010446	0.0006909	0.00168012	0.00159756
Range	0.00164531	0.00099415	0.000301881	0.0011493	0.00091865	0.00039065	0.00161523	0.00148389
Mean	0.000519775	0.000521694	0.000185904	0.000507746	0.00044595	0.00056881	0.00105956	0.000562009
Std. Deviation	0.000514722	0.000393033	0.000119992	0.00039861	0.00030642	0.000153694	0.000601286	0.000500075
Std. Error of Mean	0.000162769	0.000138958	4.24236e-05	0.00014093	0.000108336	6.27452e-05	0.000227265	0.000176803

## Sheet: Supp. Data 5
Supp. Data 5: Statistical parameters of iPSCsNs for each donor across all experiments
ATP	Young iPSCsNs				Aged iPSCsNs
	Young1	Young2	Young3	Young4	Aged1	Aged2	Aged3	Aged4
Number of values	15	15	15	15	15	15	15	14
Minimum	0.9165	1.64305	1.7571	0.56195	0.444145	0.251535	1.0053	1.12805
Maximum	2.03355	2.48025	3.49925	1.9239	2.284	1.78755	2.1391	2.59735
Range	1.11705	0.8372	1.74215	1.36195	1.83985	1.53601	1.1338	1.4693
Mean	1.60343	2.05368	2.58099	1.42094	1.44873	1.0915	1.54364	1.84109
Std. Deviation	0.318842	0.284994	0.552326	0.328045	0.606944	0.352543	0.394426	0.449406
Std. Error of Mean	0.0823246	0.0735851	0.14261	0.084701	0.156712	0.0910261	0.10184	0.120109
MMP	Young iPSCsNs				Aged iPSCsNs
	Young1	Young2	Young3	Young4	Aged1	Aged2	Aged3	Aged4
Number of values	15	15	14	15	15	15	15	15
Minimum	25.8581	43.9736	42.9035	20.1944	9.21035	20.6245	17.4113	32.2044
Maximum	37.4636	73.9395	69.3413	40.3162	32.9698	32.1293	37.1175	64.4742
Range	11.6055	29.9658	26.4378	20.1219	23.7595	11.5048	19.7062	32.2698
Mean	32.4806	57.9797	55.7255	27.1899	21.3089	26.3884	23.6945	44.9935
Std. Deviation	3.71534	8.28289	9.4798	5.87856	7.81411	3.39254	5.80574	9.09839
Std. Error of Mean	0.959296	2.13863	2.53358	1.51784	2.01759	0.875949	1.49904	2.34919
Mito. ROS	Young iPSCsNs				Aged iPSCsNs
	Young1	Young2	Young3	Young4	Aged1	Aged2	Aged3	Aged4
Number of values	15	15	15	15	15	15	15	15
Minimum	83.3372	171.823	80.5811	29.6615	141.362	315.794	126.202	86.545
Maximum	254.218	269.645	275.979	118.84	317.047	622.125	185.993	163.786
Range	170.88	97.8222	195.398	89.1787	175.685	306.331	59.7907	77.241
Mean	175.559	232.584	184.152	85.1877	286.044	441.016	153.543	112.952
Std. Deviation	47.1073	34.8071	71.3204	25.1549	46.4168	110.978	19.1961	23.1171
Std. Error of Mean	12.163	8.98715	18.4149	6.49497	11.9848	28.6544	4.95642	5.96882
Mito. Superoxide aion	Young iPSCsNs				Aged iPSCsNs
	Young1	Young2	Young3	Young4	Aged1	Aged2	Aged3	Aged4
Number of values	15	15	15	15	15	15	15	15
Minimum	0.011406	0.100917	0.753792	1.78468	3.73026	2.44215	3.32957	3.00554
Maximum	4.96783	6.93812	5.21455	4.39923	7.58404	8.75213	9.79239	5.00057
Range	4.95642	6.83721	4.46075	2.61454	3.85378	6.30999	6.46282	1.99503
Mean	1.55106	2.87726	2.64604	2.86077	5.905	4.82893	5.56704	4.02815
Std. Deviation	1.60426	2.60869	1.58062	0.751126	1.25099	1.6092	1.55471	0.504993
Std. Error of Mean	0.414218	0.673562	0.408116	0.19394	0.323004	0.415493	0.401424	0.130389
NAD+	Young iPSCsNs				Aged iPSCsNs
	Young1	Young2	Young3	Young4	Aged1	Aged2	Aged3	Aged4
Number of values	15	15	15	15	15	15	15	15
Minimum	66.9146	59.0929	71.6498	67.3657	44.9513	43.8281	32.8825	5.69067
Maximum	144.343	218.35	146.995	152.817	129.898	130.932	124.432	59.9209
Range	77.4283	159.257	75.3455	85.4508	84.9462	87.1039	91.5491	54.2302
Mean	114.687	123.549	98.9336	112.374	85.918	81.9381	93.8171	41.1584
Std. Deviation	31.6519	51.6691	26.0335	27.3898	26.3528	36.995	31.3532	19.0906
Std. Error of Mean	8.17249	13.3409	6.72183	7.07201	6.80427	9.55207	8.09537	4.92916
NADH	Young iPSCsNs				Aged iPSCsNs
	Young1	Young2	Young3	Young4	Aged1	Aged2	Aged3	Aged4
Number of values	15	15	15	15	15	15	15	15
Minimum	9.18895	17.0504	33.5168	2.54183	24.2598	34.928	27.3282	31.3218
Maximum	45.462	55.8796	55.1495	31.0662	91.7416	93.7186	102.889	152.879
Range	36.2731	38.8293	21.6328	28.5244	67.4818	58.7906	75.5611	121.557
Mean	21.2373	38.5298	42.9017	13.426	45.9032	51.6919	64.9515	80.0255
Std. Deviation	11.8512	13.6956	7.1742	8.75532	19.6489	15.7617	23.9294	40.9442
Std. Error of Mean	3.05997	3.53619	1.85237	2.26062	5.07333	4.06964	6.17855	10.5717
Non. Mito. Resp.	Young iPSCsNs				Aged iPSCsNs
	Young1	Young2	Young3	Young4	Aged1	Aged2	Aged3	Aged4
Number of values	9	9	9	9	9	9	9	9
Minimum	1.50417	8.0532	8.72933	3.30141	1.70107	2.30835	4.29581	7.70821
Maximum	6.76927	11.4528	13.8672	10.8379	6.90606	4.04291	6.32808	13.0298
Range	5.2651	3.39958	5.13789	7.53648	5.20499	1.73456	2.03227	5.32157
Mean	4.61687	10.3807	11.1257	7.65402	4.54988	3.20571	5.52876	10.0617
Std. Deviation	1.68302	1.06242	1.59573	2.93935	1.87184	0.646237	0.742537	2.00959
Std. Error of Mean	0.561007	0.354141	0.531911	0.979782	0.623947	0.215412	0.247512	0.669864
Basal Resp.	Young iPSCsNs				Aged iPSCsNs
	Young1	Young2	Young3	Young4	Aged1	Aged2	Aged3	Aged4
Number of values	9	9	9	9	9	9	9	9
Minimum	10.4855	27.672	27.436	14.5276	8.5897	4.91695	9.20501	23.0593
Maximum	18.7074	38.5339	42.5792	19.9017	13.529	10.5357	14.9646	38.9831
Range	8.22189	10.8618	15.1432	5.37408	4.93934	5.61874	5.75958	15.9238
Mean	15.1244	34.293	34.1713	17.0402	11.0551	7.77752	12.9897	28.6407
Std. Deviation	3.31851	4.36048	4.24301	1.76933	1.68662	2.12214	2.07485	5.09053
Std. Error of Mean	1.10617	1.45349	1.41434	0.589778	0.562208	0.707379	0.691615	1.69684
ATP Production Coupled Resp.	Young iPSCsNs				Aged iPSCsNs
	Young1	Young2	Young3	Young4	Aged1	Aged2	Aged3	Aged4
Number of values	9	9	9	9	9	9	9	9
Minimum	9.22524	24.3452	24.4418	13.8201	6.46881	4.8993	8.823	21.8562
Maximum	17.3167	33.2379	38.7703	19.6644	12.4499	8.67622	13.6993	34.4018
Range	8.09148	8.89268	14.3285	5.84422	5.98109	3.77692	4.87635	12.5456
Mean	13.6545	29.3362	30.2	16.7149	8.73869	6.72376	11.536	25.8829
Std. Deviation	2.95428	3.5338	3.90767	2.23691	2.20879	1.50196	1.81301	4.14606
Std. Error of Mean	0.984759	1.17793	1.30256	0.745637	0.736263	0.500654	0.604338	1.38202
Max. Resp.	Young iPSCsNs				Aged iPSCsNs
	Young1	Young2	Young3	Young4	Aged1	Aged2	Aged3	Aged4
Number of values	9	9	9	9	9	9	9	9
Minimum	20.923	37.5561	45.5589	16.3463	17.1024	3.54359	12.2028	19.7501
Maximum	38.0825	44.9959	63.1514	38.9343	30.5503	12.6522	17.4205	59.5613
Range	17.1595	7.4398	17.5925	22.588	13.448	9.10859	5.21771	39.8112
Mean	28.2006	41.5597	53.352	27.3231	24.3617	7.1877	14.9251	32.7148
Std. Deviation	5.60883	2.58469	5.90353	6.75472	5.18367	3.34533	2.03982	12.1098
Std. Error of Mean	1.86961	0.861564	1.96784	2.25157	1.72789	1.11511	0.67994	4.03659
Spare Capacity	Young iPSCsNs				Aged iPSCsNs
	Young1	Young2	Young3	Young4	Aged1	Aged2	Aged3	Aged4
Number of values	9	9	9	9	9	9	9	9
Minimum	5.47123	1.90843	10.7833	1.7058	-5.22306	-4.81852	-2.28649	-3.9363
Maximum	20.9387	15.2953	24.9353	20.4721	17.7401	12.083	5.49071	20.5782
Range	15.4674	13.3869	14.1521	18.7663	22.9632	16.9015	7.7772	24.5145
Mean	13.0762	7.26662	19.1807	10.2829	9.376	3.34077	1.93541	4.07409
Std. Deviation	5.30233	5.68033	4.59264	5.68102	8.62988	6.24784	2.73018	7.37343
Std. Error of Mean	1.76744	1.89344	1.53088	1.89367	2.87663	2.08261	0.910059	2.45781
Non. Glycolysis	Young iPSCsNs				Aged iPSCsNs
	Young1	Young2	Young3	Young4	Aged1	Aged2	Aged3	Aged4
Number of values	6	7	8	6	6	8	7	6
Minimum	2.48109	2.21774	1.91781	3.00403	2.58524	1.4298	2.84455	3.14029
Maximum	9.69863	5.97889	6.62444	7.87575	4.50738	3.74461	4.60732	4.37785
Range	7.21754	3.76115	4.70663	4.87172	1.92214	2.31481	1.76277	1.23755
Mean	5.35714	3.57635	3.5144	5.12153	3.74038	2.50775	3.63038	3.82327
Std. Deviation	2.56925	1.19325	1.42294	2.003	0.69497	0.800669	0.526693	0.546392
Std. Error of Mean	1.04889	0.451007	0.503084	0.817722	0.28372	0.283079	0.199071	0.223063
Glycolysis	Young iPSCsNs				Aged iPSCsNs
	Young1	Young2	Young3	Young4	Aged1	Aged2	Aged3	Aged4
Number of values	6	7	8	6	6	8	7	6
Minimum	1.74536	1.80908	5.85861	6.32842	2.02091	2.37501	1.27783	1.17611
Maximum	3.59227	9.29901	14.9721	11.2607	4.13062	3.0628	3.63102	3.04878
Range	1.84691	7.48993	9.11346	4.93225	2.10971	0.687788	2.3532	1.87267
Mean	2.5809	5.4978	11.3132	8.55079	2.88475	2.68546	2.36888	2.04008
Std. Deviation	0.771732	2.64562	3.14633	1.97736	0.729697	0.239955	0.903986	0.681574
Std. Error of Mean	0.315058	0.99995	1.1124	0.807256	0.297898	0.0848367	0.341675	0.278251
Gly. Capacity	Young iPSCsNs				Aged iPSCsNs
	Young1	Young2	Young3	Young4	Aged1	Aged2	Aged3	Aged4
Number of values	6	7	8	6	6	8	7	6
Minimum	9.04103	15.6331	11.2662	8.53124	4.11009	3.83083	3.08294	3.98701
Maximum	18.9584	31.9242	19.1354	20.8248	5.6206	6.35718	6.15803	6.18308
Range	9.91736	16.2911	7.86923	12.2935	1.51051	2.52635	3.07508	2.19607
Mean	12.8301	23.8012	14.2958	14.7484	4.81807	4.73788	4.15397	5.20777
Std. Deviation	4.16293	5.66885	2.89877	4.93737	0.506559	0.851265	1.22779	0.908782
Std. Error of Mean	1.69951	2.14262	1.02487	2.01567	0.206802	0.300968	0.46406	0.371009
Mito. Mass	Young iPSCsNs				Aged iPSCsNs
	Young1	Young2	Young3	Young4	Aged1	Aged2	Aged3	Aged4
Number of values	15	15	15	15	15	15	15	15
Minimum	0.786	0.56979	0.478465	0.519073	1.12902	1.09168	0.971267	0.276932
Maximum	1.36521	1.77025	1.72566	0.948825	2.1043	2.88805	2.88971	1.44033
Range	0.579209	1.20046	1.2472	0.429751	0.97528	1.79636	1.91845	1.1634
Mean	1.16199	1.43641	1.04882	0.739658	1.57159	2.27736	1.60739	0.753695
Std. Deviation	0.137878	0.346514	0.365751	0.165911	0.348663	0.437206	0.785279	0.420728
Std. Error of Mean	0.0356	0.0894695	0.0944366	0.042838	0.0900244	0.112886	0.202758	0.108632
Mito. Morph. FF	Young iPSCsNs				Aged iPSCsNs
	Young1	Young2	Young3	Young4	Aged1	Aged2	Aged3	Aged4
Number of values	30	30	30	30	30	30	30	30
Minimum	2.66614	2.02159	1.91938	2.29887	1.89089	1.85123	1.95663	1.8492
Maximum	3.52109	2.54506	2.5595	2.99155	2.59174	2.15686	2.50931	2.22645
Range	0.854955	0.523473	0.640122	0.692687	0.700852	0.305635	0.552678	0.377251
Mean	3.07713	2.24454	2.20182	2.64696	2.17857	1.98985	2.19472	1.98627
Std. Deviation	0.19697	0.146983	0.152755	0.186396	0.176131	0.0865632	0.159242	0.0859606
Std. Error of Mean	0.0359616	0.0268353	0.0278892	0.0340312	0.0321569	0.0158042	0.0290735	0.0156942
Mito. Morph. AW	Young iPSCsNs				Aged iPSCsNs
	Young1	Young2	Young3	Young4	Aged1	Aged2	Aged3	Aged4
Number of values	30	30	30	30	30	30	30	30
Minimum	15.4904	5.6661	4.35888	7.40264	3.3542	4.20629	4.33866	3.55086
Maximum	43.8309	13.9078	12.4134	23.5031	11.248	7.2498	11.5314	7.79277
Range	28.3405	8.24173	8.05456	16.1005	7.89376	3.04351	7.19276	4.2419
Mean	26.3683	8.5863	7.59157	15.1488	6.59726	5.66491	7.43875	5.45035
Std. Deviation	7.97422	1.92389	1.95899	3.59988	1.87275	0.880814	1.70249	1.03212
Std. Error of Mean	1.45589	0.351252	0.357661	0.657245	0.341915	0.160814	0.310832	0.188439
Mito. Morph. AR	Young iPSCsNs				Aged iPSCsNs
	Young1	Young2	Young3	Young4	Aged1	Aged2	Aged3	Aged4
Number of values	30	30	30	30	30	30	30	30
Minimum	2.8613	2.62088	2.67014	2.77485	2.70666	2.45589	2.59518	2.63782
Maximum	3.53412	2.97622	3.3127	3.42955	3.74973	2.94916	3.17957	2.94072
Range	0.672824	0.355337	0.642557	0.654707	1.04308	0.493265	0.584385	0.302895
Mean	3.15601	2.77936	2.93819	3.01547	3.05308	2.64235	2.82002	2.76739
Std. Deviation	0.163833	0.0951619	0.167511	0.189169	0.263536	0.116288	0.157073	0.0769925
Std. Error of Mean	0.0299117	0.0173741	0.0305831	0.0345373	0.0481148	0.0212311	0.0286775	0.0140568
Mito. Length	Young iPSCsNs				Aged iPSCsNs
	Young1	Young2	Young3	Young4	Aged1	Aged2	Aged3	Aged4
Number of values	30	30	30	30	30	30	30	30
Minimum	0.343214	0.224757	0.194961	0.253714	0.173752	0.195054	0.208311	0.183164
Maximum	0.51385	0.33097	0.314019	0.433467	0.298931	0.26134	0.331387	0.261955
Range	0.170636	0.106213	0.119058	0.179753	0.125179	0.0662858	0.123076	0.078791
Mean	0.418064	0.272282	0.259617	0.362193	0.240008	0.230159	0.269013	0.213786
Std. Deviation	0.0389545	0.0299914	0.0323907	0.0383254	0.0328803	0.0169794	0.0297355	0.0189054
Std. Error of Mean	0.00711208	0.00547565	0.0059137	0.00699723	0.00600309	0.00309999	0.00542893	0.00345165
TA	Young iPSCsNs				Aged iPSCsNs
	Young1	Young2	Young3	Young4	Aged1	Aged2	Aged3	Aged4
Number of values	5	6	6	6	6	6	4	6
Minimum	3.958e-05	0.00030802	0.00021752	0.00011935	0.00077534	0.00017324	0.00199967	0.00010298
Maximum	0.00699244	0.0031932	0.00067023	0.00222239	0.0046326	0.00100901	0.00276297	0.00136515
Range	0.00695286	0.00288518	0.00045271	0.00210304	0.00385726	0.00083577	0.0007633	0.00126217
Mean	0.00282238	0.00148105	0.000469183	0.00100434	0.0022115	0.000525227	0.00236887	0.000495357
Std. Deviation	0.00308963	0.00101129	0.000203467	0.000962622	0.00170703	0.000323052	0.000314801	0.000443387
Std. Error of Mean	0.00138172	0.000412857	8.3065e-05	0.000392989	0.000696893	0.000131885	0.0001574	0.000181012

## Sheet: Supp. Data 6
Supp. Data 6: Statistical parameters of iPSCs for each donor across all experiments
TL	Young iPSCs			Aged iPSCs
	Young1	Young2	Young3	Aged1	Aged2	Aged3
Number of values	4	4	4	4	4	4
Minimum	1.37703	0.703651	1.79026	0.772862	1.90276	2.84148
Maximum	2.06318	1.15291	4.45766	1.3291	2.46882	4.57551
Range	0.686145	0.44926	2.66739	0.556233	0.566057	1.73403
Mean	1.64128	0.895429	2.95686	1.09611	2.21017	3.88835
Std. Deviation	0.300293	0.19461	1.25004	0.23507	0.248618	0.738714
Std. Error of Mean	0.150146	0.0973051	0.625019	0.117535	0.124309	0.369357
TA	Young iPSCs				Aged iPSCs
	Young1	Young2	Young3	Young4	Aged1	Aged2	Aged3	Aged4
Number of values	10	10	10	10	8	10	10	8
Minimum	0.835233	0.41851	0.771039	0.680055	0.015209	1.03938	1.30753	0.0985335
Maximum	1.295	0.722513	1.37265	1.09773	0.606418	2.5044	2.15851	0.200812
Range	0.459766	0.304003	0.60161	0.417671	0.591209	1.46502	0.850977	0.102278
Mean	1.02111	0.51433	1.08487	0.833998	0.216045	1.77796	1.57519	0.140337
Std. Deviation	0.165099	0.10016	0.212197	0.137133	0.247684	0.511708	0.292594	0.0407799
Std. Error of Mean	0.052209	0.0316733	0.0671027	0.0433652	0.0875696	0.161816	0.0925262	0.0144179
